# Supplementary material for: The effects of detraining and retraining periods on fat-mass and fat-free mass in elite male soccer players
Source: PeerJ. 2019 Aug 13;7:e7466. doi: 10.7717/peerj.7466 (PMC6697042; doi:10.7717/peerj.7466)
Supplement: Supplemental Information 1 [file peerj-07-7466-s001.xls]

## Sheet: Hoja1
Name	LARM_FAT	LARM_LEAN	LARM_MASS	LARM_PFAT	RARM_FAT	RARM_LEAN	RARM_MASS	RARM_PFAT	TRUNK_FAT	TRUNK_LEAN	TRUNK_MASS	TRUNK_PFAT	L_LEG_FAT	L_LEG_LEAN	L_LEG_MASS	L_LEG_PFAT	R_LEG_FAT	R_LEG_LEAN	R_LEG_MASS	R_LEG_PFAT	SUBTOT_FAT	SUBTOT_LEAN	SUBTOT_MASS	SUBTOT_PFAT	Assessment Date
1	688.298	4453.17	5141.46	13.3872	683.227	4243.5	4926.73	13.8678	5170.5	32669.5	37840	13.6641	2343.39	12168.8	14512.2	16.1477	2256.99	12464.8	14721.8	15.331	11142.4	65999.7	77142.1	14.444	July
1	762.423	4742.19	5504.61	13.8506	738.594	4478.87	5217.46	14.1562	4619.33	32584	37203.4	12.4164	2056.53	12277.4	14333.9	14.3474	2173.89	12763.9	14937.8	14.5529	10350.8	66846.4	77197.1	13.4082	May
1	786.855	4638.78	5425.63	14.5025	770.839	4641.31	5412.15	14.2427	5278.46	32724	38002.5	13.8898	2269.24	12300.6	14359.9	15.8026	2595.3	13353.9	15949.2	16.2723	11700.7	67448.6	79149.3	14.7831	September
2	691.899	3614.22	4306.12	16.0678	712.022	3880.72	4592.74	15.5032	5101.45	30066.9	35168.3	14.5058	2366.67	11662	14028.6	16.8703	2331.12	11973.6	14304.7	16.2961	11203.2	61197.4	72400.6	15.4739	July
2	683.418	4019.41	4702.83	14.5321	683.418	4019.41	4702.83	14.5321	4979.89	30599.5	35579.4	13.9965	2183.35	11668.8	13852.2	15.7618	2156.46	12147.8	14304.3	15.0756	10686.5	62455	73141.5	14.6108	May
2	714.943	3989.55	4404.49	16.2321	765.681	4109.26	4874.94	15.7065	4753.6	30097.5	34851.1	13.6397	2322.3	11760.5	14082.8	16.4903	2352.2	12415	14767.2	15.9286	10908.7	62071.8	72980.6	14.9474	September
3	736.17	3785.88	4522.05	16.2796	755.236	3935.15	4690.39	16.1018	4550.29	24799	29349.3	15.5039	2180.39	10001.7	12182.1	17.8983	2276.71	10794	13070.7	17.4184	10498.8	53315.8	63814.6	16.452	July
3	714.88	4047.77	4762.64	15.0101	714.88	4047.77	4762.64	15.0101	4708.93	26688.2	31397.2	14.998	2153.99	10731.9	12885.9	16.7159	2170.34	11007.4	13177.7	16.4698	10463	56523	66986	15.6197	May
3	526.647	4048.86	3575.51	14.7293	569.718	3439.06	4008.78	14.2118	4404.7	27307.4	31712.1	13.8896	2099.72	10637.4	12737.1	16.4851	2128.12	11185.5	13313.7	15.9845	9728.91	55618.3	65347.2	14.888	September
4	972.968	4396.77	5369.73	18.1195	1054.51	4342.82	5397.34	19.5377	6834.6	30909.2	37743.8	18.1079	2456.26	12345.8	14802.1	16.594	2574.7	12177	14751.7	17.4536	13893	64171.6	78064.7	17.7968	July
4	912.492	4490.23	5402.72	16.8895	889.835	4097.12	4986.95	17.8433	6509.04	31457.9	37966.9	17.144	2124.36	12128.7	14253	14.9046	2262.58	12306	14568.6	15.5306	12698.3	64479.8	77178.2	16.4532	May
4	833.01	4291.5	5124.51	16.2554	751.671	3994.82	4746.49	15.8364	5993.38	31164.5	37157.9	16.1295	2342.57	12414.7	14757.2	15.874	2399.21	12276	14675.2	16.3487	12319.8	64141.5	76461.3	16.1125	September
5	753.967	4304.26	5058.23	14.9812	796.531	4292.91	5089.44	15.592	5135.26	29228.1	34363.4	14.9253	2292.73	11952.9	14245.7	16.1106	2358.03	12126.2	14484.2	16.2838	11336.5	61904.4	73241	15.4696	July
5	732.619	4333.08	5065.69	14.4886	739.531	4287.96	5027.49	14.7538	4999.39	30223.8	35223.2	14.1801	2140.99	12070.3	14211.3	15.0733	2154.18	12241.3	14395.5	14.9807	10766.7	63156.5	73923.2	14.5641	May
5	704.263	4287.79	4847.61	14.5964	719.249	4216.72	4935.97	14.6068	4793.43	30123.1	34916.5	13.6861	2229.95	12207.8	14301.3	15.6034	2271.78	12475.7	14747.5	15.3991	10718.7	63030.2	73748.8	14.5179	September
6	671.001	4021.49	4692.49	14.2995	650.204	3808.9	4459.11	14.5815	4442.99	28280.8	32723.8	13.5773	2236.09	11852.2	14088.3	15.872	2274.65	11330.7	13605.3	16.7189	10274.9	59294	69569	14.7694	July
6	679.946	4012.28	4692.23	14.4909	679.946	4012.28	4692.23	14.4909	5087.01	31814.5	36901.5	13.7854	2278.48	11820	14098.5	16.1611	2274.99	11834.4	14109.3	16.124	11000.4	63493.4	74493.8	14.7668	May
6	659.425	4267.38	4926.81	13.3844	630.636	3963.61	4594.25	13.7267	4034.95	29880	33914.9	11.8973	2060.1	11583.3	13643.4	15.0996	2051.55	11745.8	13797.3	14.8692	9436.66	61440.1	70876.7	13.3142	September
7	833.229	5888.52	6721.75	12.396	919.885	5640.96	6560.84	14.0208	4895.11	31632.5	36527.6	13.4011	2076	12362.8	14438.8	14.3779	2114.28	12760.2	14874.5	14.2141	10838.5	68285	79123.5	13.6982	July
7	762.004	5283.97	6045.98	12.6035	790.838	5307.85	6098.69	12.9673	5345.54	32923.8	38269.4	13.9682	2061.28	12672.5	14733.7	13.9902	2129.38	13020.6	15149.9	14.0554	11089.1	69208.7	80297.7	13.8099	May
7	727.624	5247.36	5974.99	12.1778	865.316	5732.07	6597.39	13.116	4510.68	32380.6	36891.2	12.227	2183.91	13449.6	15633.5	13.9694	2195.94	13856	16051.9	13.6802	10483.5	70665.6	81149	12.9188	September
8	602.757	3667.78	4270.53	14.1143	627.34	3663.82	4291.16	14.6194	4586.77	26724.8	31311.6	14.6488	2043.02	11435.7	13478.7	15.1574	2281.29	12250.8	14532	15.6983	10141.2	57742.8	67884	14.939	July
8	618.293	3775.71	4394	14.0713	637.338	4018.49	4655.83	13.689	4034.03	26544.5	30578.5	13.1924	1770.62	11517.4	13288	13.325	1830.83	11762.1	13592.9	13.469	8891.12	57618.1	66509.3	13.3682	May
8	607.179	3621.7	4228.88	14.3579	689.906	3942.23	4632.14	14.8939	3786.71	26521.3	30308	12.4941	1923.25	11767.8	13691	14.0475	1857.83	12378.5	14236.3	13.05	8864.87	58231.5	67096.4	13.2122	September
9	917.777	5001.54	5919.32	15.5048	1081.37	5213.17	6294.55	17.1795	5894.6	29841.8	35736.4	16.4947	2869.28	12724.8	15594.1	18.3998	3011.06	12535.6	15546.6	19.3679	13774.1	65316.9	79091	17.4155	July
9	745.049	4346.52	5091.57	14.633	816.903	4743.69	5560.59	14.6909	4999.14	31094.8	36094	13.8503	2477.57	12903.5	15381.1	16.1079	2357.65	12429.9	14787.5	15.9435	11396.3	65518.4	76914.7	14.8168	May
9	785.054	4287.91	5072.97	15.4752	847.291	4613.69	5460.98	15.5154	5663.1	31973.2	37636.3	15.0469	2705.26	12905.6	14923.8	18.1271	2700.31	12514.6	15215	17.7477	12701	65608	78309.1	16.2191	September
10	671.608	3909	4580.6	14.662	684.98	3907.14	4592.12	14.9164	4741.03	28128.5	32869.6	14.4238	2063.46	13022.8	15086.2	13.6778	2101.51	12849.4	14950.9	14.0561	10262.6	61816.8	72079.4	14.2379	July
10	715.062	4279.61	4994.67	14.3165	704.023	3866.17	4570.19	15.4047	4711.56	28306.9	33018.5	14.2695	2162.73	12912.8	15075.5	14.3459	2031.49	12900.1	14931.6	13.6053	10324.9	62265.6	72590.5	14.2234	May
10	697.625	4197.07	4894.7	14.2527	582.183	3514.4	4096.58	14.2114	4715.28	29059.4	33774.6	13.961	2163.21	13050.3	14882.5	14.5353	2165.59	12555.9	14721.5	14.7104	10323.9	62046	72369.9	14.2654	September
